# Supplementary material for: Cellular Effects of Bacterial N-3-Oxo-Dodecanoyl-L-Homoserine Lactone on the Sponge Suberites domuncula (Olivi, 1792): Insights into an Intimate Inter-Kingdom Dialogue
Source: PLoS One. 2014 May 23;9(5):e97662. doi: 10.1371/journal.pone.0097662 (PMC4032237; doi:10.1371/journal.pone.0097662)
Supplement: Table S1 — Complementary information regarding the proteomic experiments. (XLS) [file pone.0097662.s002.xls]

## Sheet: Feuil1
MIAPE: Gel Electrophoresis
Based on the original document MIAPE GE v1.4
1. General features
1.1.1 Date stamp
1.1.2 Responsible person or role	Name: Johan Gardères Postal adress: LBCM Centre de Recherche Huygens rue saint Maudé
	56321 LORIENT Cedex
1.1.3 Electrophoresis type	Two-dimensional gel electrophoresis
2. Sample
2.1.1 Sample name(s)
2.1.2 Loading buffer	Urea 7M, Thiourea 2M, CHAPS 4%, DTT 60 mM, Biolytes 1X, Bromophenol blue 0.005%
3. Gel matrix and electrophoresis protocol
3.1 Dimension details
3.1.1 Ordinal number for this dimension	First and Second
3.1.2 Separation employed	First: IEF Second: SDS-PAGE
3.2 Gel matrix
3.2.1 Description of gel matrix	Gel matrix First: IPG standard pH 4-7 and 5-8 gradient Second: SDS-PAGE slab denaturing gel
3.2.2 Gel manufacture	First: Biorad ReadyStrip IPG precast model Second: In house 10% homogeneous gel ()
3.2.3 Physical dimensions	First: (17,0.5,0.1) Second: (20,20,0.1)
3.2.4 Physiochemical property range	First: linear pH 4-7 or 5-8 gradient Second: logarithmic mass distribution, mass range: 200-10 kDa
and distribution
3.2.5 Acrylamide concentration	Second: 12 %
3.2.6 Acrylamide: corsslinker ratio	1904-01-02 05:01:00
3.2.7 Additionnal substances in gel
3.2.8 Gel lane
3.2.9 Sample application	First: Active rehydratation loading for 15 h, sample: 600 µg in 300 µL of loading buffer
3.3 Protocol
3.3.1 Buffer	Second: 25 mM Tris-HCl, 192 mM Glycine, 0,1% SDS, pH 8.3
3.3.2 Electrophoresis condition	First: linear gradient from 0 to 250 V for 20 min/ linear gradient from 250 to 8000 V for 2 h/ step and
	hold 8000V for a total of 32 kVh. Temperature: 20 °C Second: 60 V during 15 h at 16°C
4. Inter-dimension process
4.1 Protocol
4.1.1 Step name	Reduction/ Alkylation
4.1.2 Inter-dimension buffer	Reduction : incubating teh IPG strops for 15 min at romm temperature, under gentle stirring, in an
	equilibration buffer (6M urea, 30 % w/v glycerol, 2 % w/v SDS, 50 mM Tris-HCL pH 8.8), containing
	65 mM DTT. Alkylation: 10 min in the same solution containing 4,5 % w:v iodoacetamine and a few
	grains of bromophenol blue.
4.1.3 Additionnal reagents
4.1.4 Aquipment
4.1.5 Protocol
5. Detection
5.1 Direct detection
5.1.1 Name of detection process	Coomassie blue staining
5.1.2 Direct detection agents	Brillant Blue G-250 (Biorad)
5.1.3 Additionnal reagents and buffers	staining solution: 0.25% w/v Brillant Blue G-250, 45% v/v Methanol, 5 % Acetic acid
	fixing solution : 40% Methanol, 5% Acetic acid
	destaining solution : 35 % Methanol, 5% acetic acid
5.1.4 Equipment
5.1.5 Direct detection protocol	1) fixation: incubate for 20 min at room temperature with 200 mL of the fixing solution
	2) Staining: gels were covered with the staining solution for 3 h
	3) Destaining : gels were destained by three baths of 30 min with the destaining solution
5.2 Indirect detection
5.2.1 Name of indirect detection process
5.2.2 Transfert medium
5.2.3 Detection medium
5.2.4 Indirect detection agents
5.2.5 Additionnal reagents and buffers
5.2.6 Equipment
5.2.7 Indirect detection protocol
6. Image acquisition
6.1 Acquisition equipment
6.1.1 Type of equipment	Image scanner
6.1.2 Name of equipment	Molecular Imager G800 Calibrated Densitometer (Biorad)
6.1.3 Software	Quantity One (Biorad)
6.1.4 Calibration	Photographic step tablet n°2 (KODAK)
6.1.5 Equipment specific parameters
6.2 Acquisition protocol
6.2.1 Image acquisition process	Transparent mode, red filter
6.2.2 Reference to gel matrix
7. Image
7.1.1 Image name (or id)
7.1.2 Dimensions
7.1.3 Resolution	400 dpi
7.1.4 Bit-depth	16 bit
7.1.5 Image localisation
7.1.6 Standard image orientation

## Sheet: Feuil2
MIAPE: Gel Informatics
Based on the original document MIAPE GE v0.91
1. General features
1.1 Date stamp
1.2 Responsable person or role	Name: Johan Gardères Postal adress: LBCM Centre de Recherche Huygens rue saint Maudé
	56321 LORIENT Cedex
1.3 Electrophoresis type	Two-dimensionnal gel electrophoresis
1.4 Electrophoresis context
1.5 Images
Name
Type
Format
Dimensions
Resolution
Bit-depth
Stored in
1.6 Image analysis software	Quantity One (Biorad)
2. Gel analysis design
2.1 Type	Directed
2.2 Replicates	3 biological replicates
2.3 Groups
2.4 Standards
3. Image preparation
3.1 Software	Quantity One (Biorad)
3.1.1 Type	croping step
3.1.2 Parameters
4. Image processing
4.1 Imput images(s)
4.2 Software
4.3 Processing steps
4.3.1 Algorithm name/ version
4.3.2 Parameters
5. Data extraction
5.1 Imput image	from section 1
5.2 Feature detection
5.2.1 Algorithm name	Melanie version 5.0 software algorithm
5.2.2 Parameters	Smooth: 3 Min area: 5 Silency: 50
5.2.3 Feature adding
5.3 Matching
5.3.1 Algorithm	Melanie version 5.0 software algorithm
5.3.2 Parameters
5.3.3 Reference image
5.3.4 Landmarks	manually assigned
5.3.5 Match editing	manual editing
5.4 Feature quantification
5.4.1 Type	Spot volume - normalized
5.4.2 Quantification	automatic quantification
5.4.3 Backgroung substraction	no
5.4.4 Normalisation	Yes, percentage of total feature volume
6. Data analysis
6.1 Analysis intent	Finding features with a statistical differential expression (p<0,05)
6.2 Imput data	Percentage of volume
6.3 Data transformation
6.4 Software	Melanie version 5.0 software (Swiss Institut of Bioinformatics - GE Healthcare)
6.5 Type	U-Mann Whitney test (Statistica software)
6.6 Parameters	p<0.05
7. Data reporting
7.1 List of image features
7.2 List of matches

## Sheet: Feuil3
MIAPE: Mass spectrometry
1. General feature
ID#
Date stamp
Name	MIAPE MS template (MALDI-TOF/TOF)
Last Update
Version
Responsible person	Joel Henry
Name	Henry
Telephone	33 2 31 56 55 96
Email	joel.henry@unicaen.fr
Adress	esplanade de la paix
Locality	caen
Country	France
CP	14032
Department	plateforme proteogen
Institution	universite de caen
Resolution of all MS modes for which	50000
data are presented
Estimated mass accuracy for all MS	< 50 ppm
levels for which data are presented
1.1 Mass spectrometer	ABSciex 5800 proteomics analyzer
Manufacturer	Applied Biosystem
1.2 Control and analyses software	tof tof series explorer
1.2.1 Name
1.2.2 Location of 'parameter' file
2. Ion sources
Name	maldi
Plate composition or type	stainless steel Opti-TOF™ 384 targets
Matrix composition	CHCA matrix prepared in a diluant solution of 50% ACN with 0.1% TFA
Deposition technique	manual spotting
Relevant voltages	final detector voltage 2,1 kV
Operation with or without delayed extraction	with delay extraction
Laser type and wavelengh (nm)	optibeam laser irradiation
Other laser related parameters
3. TOF drift tube
Name
Reflection statut
4. Detectors
Detector type
Detector sensitivity
5. Spectrum and peak list generation and annotation
5.1 Spectra description
Name
Location of raw files	proteogen platform computer
Identifying information for the target area
MS level for this spectrum
Ion mode for this spectrum	positive reflector mode
5.2 Peak list generation
Name	tof tof series explorer: peaks to mascot
Acquisition numbers
Smoothing	none
Signal-to-noise estimation	>50
Percentage of peak height for centroiding
Peak deisotoping	none
Spectra deconvolution	none
